# Supplementary material for: Identification of shared bacterial strains in the vaginal microbiota of related and unrelated reproductive-age mothers and daughters using genome-resolved metagenomics
Source: PLoS One. 2022 Oct 26;17(10):e0275908. doi: 10.1371/journal.pone.0275908 (PMC9604009; doi:10.1371/journal.pone.0275908)
Supplement: S1 Table — Table containing the taxonomic composition derived from the 16S rRNA gene amplicon sequencing. (CSV) [file pone.0275908.s001.csv]

SID	Type	Family	age	barcode	MG_selected	MD_share_strainsShared	total_reads	Gardnerella_vaginalis	Lactobacillus_iners	Atopobium_vaginae	Lactobacillus_crispatus	Sneathia_sanguinegens	Lactobacillus_jensenii	BVAB1	g_Corynebacterium	g_Finegoldia	BVAB2	g_Streptococcus	Prevotella_timonensis	g_Prevotella	g_Bifidobacterium	f_Coriobacteriaceae	g_Anaerococcus	g_Peptoniphilus	g_Megasphaera	Prevotella_bivia	g_Gemella	g_Aerococcus	Prevotella_amnii	Mobiluncus_curtisii	p_Proteobacteria	g_Dialister	Lactobacillus_gasseri	g_Propionimicrobium	Prevotella_melaninogenica	g_Staphylococcus	f_Clostridiales_Family_XI	g_Veillonella	g_Peptostreptococcus	Prevotella_nanceiensis	f_Ruminococcaceae	Prevotella_buccalis	g_Varibaculum	c_Gammaproteobacteria	Lactobacillus_reuteri	Prevotella_colorans	g_Facklamia	Prevotella_corporis	Mycoplasma_hominis
D1	D	1	15	255659	1	1	3906	44	108	0	3559	0	0	7	50	7	0	8	8	4	0	0	20	13	0	0	0	0	0	0	0	5	0	8	0	0	9	3	0	0	0	0	0	0	22	0	0	0	0
M1	M	1		255660	1	1	24515	359	225	62	20106	51	20	30	335	108	31	119	159	58	17	17	763	310	15	0	0	9	0	51	0	61	21	236	0	0	202	0	0	0	0	35	132	190	84	35	51	0	0
D2	D	2	16	255657	1	0	677	125	51	43	210	0	25	13	23	8	14	0	15	10	0	6	8	0	0	0	0	0	0	0	0	0	68	7	0	0	0	0	0	0	0	0	0	0	0	0	0	0	0
M2	M	2	32	255658	1	0	327	148	34	20	25	0	0	0	11	0	0	9	0	0	15	0	0	0	0	0	0	0	0	0	0	0	14	3	0	0	0	0	0	0	0	0	0	0	0	0	0	0	0
D3	D	3	15	255562	1	1	317	54	70	29	28	0	0	11	0	12	12	14	0	10	0	0	0	2	0	0	0	0	0	0	0	0	0	0	0	0	0	0	0	0	0	0	0	0	8	0	0	0	0
M3	M	3	32	255563	1	1	677	103	111	35	222	23	31	22	0	7	9	10	7	5	0	0	0	9	5	0	0	0	0	0	0	0	5	0	15	0	0	0	11	0	0	0	0	0	0	0	0	0	0
D4	D	4		255616	1	0	921	448	43	71	78	18	0	27	15	11	70	0	0	6	0	24	8	5	5	8	0	0	0	0	0	0	16	7	0	0	0	6	9	0	19	0	4	0	0	6	0	0	0
M4	M	4		255614	1	0	727	39	0	23	489	0	99	0	0	0	4	13	0	0	0	0	13	5	0	0	0	0	13	0	0	3	0	0	0	0	8	0	0	0	0	0	0	0	12	0	0	0	0
D5	D	5	14	255694	1	1	2955	64	79	25	269	0	0	5	1652	117	6	23	57	0	8	0	89	41	0	0	0	0	0	0	0	24	7	13	0	0	108	0	0	0	0	17	13	3	0	9	0	0	0
M5	M	5	36	255693	1	1	21902	198	39	208	10420	55	18	23	2042	420	140	25	784	354	94	30	174	853	82	0	0	6	0	144	0	206	58	228	0	0	1116	0	18	0	0	104	37	21	54	154	158	14	0
D6	D	6	21	255681	1	0	8299	96	9	22	7741	0	0	12	89	23	8	21	0	19	0	0	4	5	0	0	0	0	0	0	0	5	23	0	0	0	12	0	0	0	0	0	0	5	14	0	4	17	0
M6	M	6	37	255680	1	0	25688	7582	644	4964	136	186	22	31	170	538	102	52	111	583	3454	245	3074	730	29	0	1310	208	9	10	6	182	13	0	0	0	18	0	0	72	0	175	10	0	10	6	32	15	624
D7	D	7	15	255611	1	0	27357	373	1973	61	23767	0	125	12	96	32	12	17	0	9	0	11	33	0	0	5	0	0	0	8	0	0	61	0	0	0	0	0	0	0	0	0	0	2	196	0	0	0	0
M7	M	7	37	255612	1	0	7342	3026	448	1097	36	503	0	643	4	8	417	0	0	467	0	279	0	7	276	0	6	8	0	0	0	15	9	0	0	0	0	0	0	7	33	0	0	0	6	27	0	0	0
D8	D	8	24	255692	1	0	6374	47	6258	7	9	14	0	7	0	0	0	10	0	0	0	0	0	0	0	0	0	0	0	0	0	0	0	0	0	0	0	0	0	0	0	0	0	2	0	0	0	0	0
M8	M	8	46	255691	1	0	23710	35	23237	16	21	0	0	4	0	9	3	0	0	0	53	0	7	0	0	0	0	0	0	0	0	0	128	0	0	0	3	0	0	0	0	0	0	0	72	0	0	0	0
D9	D	9	25	255569	1	0	14833	545	14197	17	0	5	0	0	0	0	0	18	0	0	0	0	0	0	0	0	3	0	0	0	0	7	0	0	3	8	0	0	0	0	0	0	0	0	0	0	0	0	0
M9	M	9	48	255570	1	0	26131	103	22773	27	0	6	2001	5	138	161	11	18	56	0	0	0	156	124	5	0	0	0	0	0	0	0	0	0	6	5	61	0	4	0	0	0	45	0	0	0	0	5	0
D10	D	10	16	255581	1	0	9402	125	9114	37	0	0	18	22	0	8	10	0	0	8	0	8	0	6	10	0	0	0	8	7	0	0	0	0	8	0	0	0	4	0	0	0	0	0	0	0	0	0	0
M10	M	10	47	255585	1	0	1268	195	745	34	94	30	19	26	0	5	20	0	0	10	0	19	9	5	0	0	3	0	6	0	0	0	7	0	8	0	0	0	0	0	0	0	0	0	9	0	0	0	0
D11	D	11	19	255671	0	0	5085	60	4888	27	8	0	0	7	0	9	0	10	11	0	0	0	0	4	0	0	0	0	6	0	0	0	9	0	0	0	5	0	0	0	0	0	0	0	14	0	0	0	0
M11	M	11	41	255674	0	0	5333	123	496	4090	0	20	22	9	16	4	164	0	45	0	0	11	66	0	28	188	0	0	0	0	0	12	0	0	0	0	0	0	0	0	14	0	0	0	6	0	0	0	0
D12	D	12	14	255591	0	0	17839	1689	14913	19	329	0	28	10	100	31	8	14	14	0	14	0	4	0	0	11	0	17	0	0	0	0	12	0	0	14	7	0	0	0	0	0	0	0	359	0	0	18	0
M12	M	12	34	255596	0	0	5509	3276	104	575	0	39	20	10	19	58	47	226	13	15	5	14	20	6	6	24	0	0	0	0	0	0	0	0	8	209	0	0	12	0	0	0	0	0	0	0	0	0	0
D13	D	13	24	255682	0	0	29957	91	28478	35	79	10	29	12	777	35	12	42	9	10	10	0	6	0	6	0	0	10	0	0	0	10	18	0	0	0	0	0	0	0	0	0	0	0	0	0	20	0	0
M13	M	13	45	255595	0	0	26882	7814	1100	2657	66	2566	0	7	42	3021	1023	25	1109	0	6	380	432	1694	31	384	1475	723	81	514	0	433	15	6	6	8	0	37	0	0	268	0	33	0	0	16	0	5	186
D14	D	14	29	255609	0	0	36401	1631	33147	79	63	19	8	26	274	39	34	28	24	12	12	43	11	9	12	0	8	454	0	0	0	0	16	0	0	0	0	4	0	0	10	0	0	0	11	0	0	0	0
M14	M	14	49	255622	0	0	25297	10623	803	6749	0	90	0	38	55	628	348	37	12	339	2989	494	0	190	180	0	303	311	0	69	354	89	21	0	0	8	10	24	0	91	16	45	0	14	9	77	0	0	31
D15	D	15		255618	0	0	21479	207	19072	73	1601	24	17	10	45	20	13	5	19	0	123	30	13	0	5	0	0	0	0	3	0	10	10	8	0	44	4	34	0	0	9	0	0	0	44	0	0	0	0
M15	M	15		255617	0	0	11018	7518	653	1128	153	50	22	12	27	68	325	20	95	116	23	0	81	16	51	0	20	36	36	0	0	12	24	4	0	0	5	10	17	0	177	0	0	249	12	0	0	0	0
D16	D	16	20	255639	0	0	9737	940	7506	322	340	23	94	29	32	33	12	45	17	16	8	27	16	9	24	0	3	17	0	9	2	0	0	0	0	0	9	0	0	6	0	0	5	4	53	0	0	15	0
M16	M	16	42	255638	0	0	29786	7867	3582	3118	0	6552	0	6	110	500	205	136	4309	34	45	673	86	374	81	14	421	540	0	0	0	280	0	0	146	0	18	14	0	0	0	309	11	0	0	11	4	8	100
D17	D	17	14	255635	1	0	16990	3802	612	682	260	55	7125	203	1612	295	246	204	0	46	0	207	44	93	31	0	33	15	36	11	25	10	21	77	0	846	21	8	14	8	42	0	38	0	17	0	12	0	0
M17	M	17	50	255634	1	0	25837	194	19803	45	48	22	3481	16	713	97	9	16	0	8	0	10	36	54	0	0	0	2	0	22	0	14	565	10	0	0	19	0	0	0	0	0	7	4	285	0	24	9	0
D18	D	18	17	255571	0	0	25583	3114	12228	132	2385	998	1350	11	694	302	11	253	0	10	1199	34	89	108	15	160	51	65	0	20	0	85	138	15	0	1018	72	0	17	6	8	0	14	0	86	0	0	76	6
M18	M	18	35	255572	0	0	24447	8484	386	1831	38	3794	0	561	84	727	472	55	0	3358	0	262	5	270	606	119	436	119	776	0	6	403	10	0	0	13	0	14	8	1399	0	0	0	0	11	14	0	0	0
D19	D	19	14	255673	1	0	13756	343	11259	43	28	17	18	16	624	274	12	72	0	5	62	9	73	98	8	41	0	23	0	0	0	27	31	8	0	145	0	49	0	0	0	0	21	0	22	0	0	0	0
M19	M	19	46	255672	1	0	27135	4303	135	4584	67	4376	0	1475	7	564	1126	29	310	1888	27	521	82	1270	1526	0	0	232	3457	320	0	224	0	18	0	0	45	0	0	0	0	0	77	0	3	175	3	0	0
D20	D	20	16	255643	0	0	25991	1790	10001	45	0	30	13757	18	0	20	11	0	0	10	6	4	6	9	25	0	0	0	0	0	0	0	0	0	6	0	0	0	7	0	0	0	0	4	189	0	0	0	0
M20	M	20	35	255623	0	0	27201	5659	4963	1634	0	5216	203	0	12	254	511	8	1305	0	0	466	1151	51	12	0	234	34	0	0	0	162	15	0	4287	0	0	120	301	0	0	11	0	0	0	0	0	0	6
D21	D	21	18	255590	1	1	17533	6640	1430	1007	370	159	94	2462	606	253	293	1483	52	343	177	290	87	91	260	0	72	126	18	16	208	73	158	4	0	82	0	50	55	89	23	0	5	7	27	16	5	9	14
M21	M	21	41	255589	1	1	2182	389	466	105	512	55	11	63	43	45	37	25	22	33	42	27	9	28	10	0	0	10	15	0	0	5	0	0	0	0	4	15	8	5	4	0	0	7	18	0	0	0	2
D22	D	22	17	255582	1	0	20835	2470	3000	202	27	245	0	30	3655	998	93	5232	102	12	0	128	114	222	518	41	114	206	365	0	161	38	0	0	0	1153	21	0	414	0	0	0	11	0	0	0	47	10	0
M22	M	22	42	255580	1	0	18854	9547	2822	583	19	21	0	1191	0	143	61	156	0	280	9	683	0	43	673	0	18	177	15	15	2021	48	0	0	0	7	0	64	0	27	4	0	0	6	8	0	0	13	5
D23.1	D	23	17	255656	1	0	6355	4402	396	916	22	28	19	19	17	49	124	15	14	52	6	91	0	16	17	16	17	33	0	0	0	8	0	0	9	0	0	0	0	0	0	0	0	0	0	5	0	0	4
D23.2	D	23	15	255566	1	0	197	61	39	20	0	8	0	0	0	8	0	7	8	0	0	5	0	6	0	0	0	0	0	0	0	0	0	0	0	0	0	0	5	0	0	0	0	0	0	0	0	0	0
D23.3	D	23	16	255677	1	0	182	118	20	0	0	0	0	0	0	0	0	7	0	0	0	4	0	0	0	0	0	0	0	0	0	0	8	0	0	0	0	0	0	0	0	0	0	0	10	0	0	0	0
M23	M	23	33	255567	1	0	580	101	232	28	14	14	23	20	0	17	20	8	0	13	0	10	0	0	8	0	5	0	0	6	0	0	9	0	7	0	4	0	0	0	0	0	0	0	7	0	0	0	0
D24	D	24		255629	0	0	958	55	153	21	30	0	15	11	18	28	0	11	0	8	0	0	165	104	8	0	0	3	0	0	0	8	12	0	0	0	35	0	101	0	0	0	0	0	7	0	0	6	0
M24	M	24		255628	0	0	3520	1680	132	202	18	33	11	40	344	290	79	21	36	0	0	44	90	175	51	22	0	3	15	0	68	8	0	0	0	0	9	15	64	0	11	0	0	0	0	0	0	6	0
D25	D	25	23	255689	1	0	7648	5401	166	136	22	135	17	10	50	439	3	96	14	65	55	65	92	43	9	0	284	0	0	0	0	0	10	0	25	0	7	0	278	0	0	0	0	0	0	0	0	0	28
M25	M	25	49	255690	1	0	12285	5047	84	174	3	3701	0	0	159	96	0	62	0	1671	0	285	134	40	494	0	15	51	0	0	0	28	0	0	0	16	0	8	12	0	0	0	0	0	5	0	0	0	0
D26.1	D	26	17	255556	1	0	27508	6202	833	2201	29	5566	30	8	1799	684	496	1292	821	28	0	352	18	119	31	4444	91	8	0	241	0	41	0	0	0	12	6	0	1425	0	78	134	0	0	0	0	0	0	80
D26.2	D	26	18	255557	1	0	23497	7156	293	1177	0	323	0	9791	8	186	419	31	34	591	14	1513	14	72	863	13	79	73	103	353	55	136	8	0	0	0	0	0	7	0	36	0	0	0	0	0	0	0	59
M26	M	26	40	255555	1	0	23450	11377	308	5581	0	1440	0	29	154	533	183	66	203	75	41	107	242	176	457	0	1149	150	12	0	0	60	10	0	14	0	23	0	28	0	8	9	11	0	0	0	0	0	202
D27	D	27	23	255594	0	0	13512	2184	6472	523	14	655	9	160	293	483	196	153	21	452	0	188	70	167	516	8	23	70	61	14	32	38	0	0	198	0	0	0	183	0	38	0	0	0	0	28	0	0	3
M27	M	27	39	255593	0	0	7923	5280	295	1338	9	0	0	6	52	56	0	136	42	0	0	22	128	107	0	253	2	0	0	0	0	0	8	4	0	0	4	0	43	0	0	0	0	0	0	0	0	0	0
D28	D	28	24	255678	0	0	20807	10777	2276	2944	26	194	0	131	23	736	448	33	370	137	7	737	451	456	106	0	52	0	44	7	123	78	7	0	0	0	80	10	5	4	48	40	6	0	10	87	0	0	13
M28	M	28	49	255679	0	0	9407	314	443	51	580	48	16	32	2787	525	33	351	26	17	31	18	45	149	0	12	10	93	0	18	0	19	74	16	0	8	60	16	8	0	9	0	92	0	19	0	601	20	0
D29	D	29	22	255560	0	0	25135	11370	373	2395	59	1232	14	1290	64	275	1258	32	1880	25	24	1846	60	99	1350	172	121	71	0	7	0	430	0	0	0	5	35	0	15	0	216	226	0	0	8	0	13	12	0
M29	M	29	34	255561	0	0	20068	8199	199	5110	67	69	13	37	34	195	4364	47	69	34	39	463	28	44	96	55	7	6	0	0	0	67	0	0	0	5	19	0	20	8	6	483	0	0	18	11	0	0	0
D30	D	30	14	255573	1	1	25421	13535	2374	3261	48	47	0	1894	23	169	211	45	38	69	15	712	30	38	1507	18	25	926	0	0	27	46	0	0	0	0	7	7	0	8	17	22	3	0	11	154	0	0	0
M30	M	30	42	255610	1	1	25981	6932	2962	1127	18	144	0	6814	24	191	403	24	0	2790	8	574	14	91	810	8	82	547	0	38	932	151	0	0	0	0	8	0	0	817	20	0	0	0	0	103	3	0	35
D31	D	31	22	255576	0	0	25715	10167	2702	826	63	127	13	6820	20	153	422	44	21	1119	42	503	21	87	460	9	85	259	19	43	703	150	9	0	0	8	6	0	3	415	20	0	0	0	0	39	0	8	39
M31	M	31	43	255575	0	0	28228	156	23	31	0	8581	12	38	801	1956	16	2858	115	11	8309	17	123	423	0	2109	5	0	0	85	0	686	113	53	0	68	66	27	0	0	0	58	25	0	18	0	0	694	0
D32	D	32	15	255606	0	0	24200	8622	53	12612	25	182	0	19	24	767	40	38	302	0	181	71	458	61	10	19	54	38	0	13	0	9	12	0	0	4	7	0	8	0	0	0	0	0	7	0	0	0	77
M32	M	32	32	255605	0	0	17369	118	64	24	56	68	15839	10	52	61	9	128	0	9	59	7	0	23	0	17	0	0	0	0	0	0	12	0	0	27	6	3	0	0	0	0	0	7	369	0	0	0	0
D33	D	33	20	255597	1	0	24400	7471	222	3241	60	1015	28	372	345	2281	2225	168	394	130	36	907	258	1400	27	0	747	66	1058	28	221	27	13	0	0	18	28	36	281	239	419	71	0	4	0	125	17	0	81
M33	M	33	43	255598	1	0	18634	14174	73	2839	105	36	0	65	12	44	51	30	0	9	9	23	693	19	8	0	14	39	7	0	7	47	25	0	0	165	0	10	0	0	8	0	0	0	12	0	0	0	0
D34	D	34	27	255600	0	0	26662	6177	4306	1495	38	601	0	4054	13	261	832	72	0	2538	103	1133	46	53	917	0	159	406	40	1175	730	204	5	0	0	0	0	0	0	286	87	20	0	9	0	399	0	0	45
M34	M	34	47	255599	0	0	24772	6961	742	444	37	3240	13	134	361	765	560	3827	1572	17	129	654	430	549	814	0	339	88	26	10	189	157	15	0	0	462	0	1168	125	177	172	128	0	0	0	67	0	0	4
D35	D	35	27	255602	0	0	18901	8459	110	2733	40	436	8	828	15	190	3132	55	396	476	6	227	0	20	13	0	68	15	373	311	4	42	0	0	0	6	0	0	10	72	620	32	0	0	0	83	0	0	7
M35	M	35		255601	0	0	506	43	38	27	19	11	0	5	0	13	3	9	0	6	123	0	11	6	0	0	0	0	0	0	0	6	62	0	0	0	0	0	12	0	0	0	0	0	4	0	0	0	0
D36	D	36	16	255603	0	0	18365	400	955	78	7631	0	1743	45	3035	52	27	11	35	14	12	20	159	52	6	0	0	0	0	0	0	12	3256	29	0	26	37	4	0	0	0	0	25	0	70	0	201	0	0
M36	M	36	46	255604	0	0	14662	4510	49	6706	105	0	12	38	211	28	11	209	0	156	28	0	0	4	3	0	0	49	0	0	0	0	32	6	0	0	0	2469	8	0	0	0	0	0	9	0	0	0	0
D37	D	37		255613	0	0	27663	5016	3024	1539	160	1042	7	2427	10	857	495	28	4329	14	0	375	127	580	16	127	375	387	40	2138	0	489	0	39	0	0	226	0	241	0	194	257	13	176	0	39	4	880	31
M37	M	37		255619	0	0	18586	10921	126	5202	101	23	17	10	18	0	701	16	48	0	0	778	15	9	218	0	0	60	207	0	0	28	12	0	0	0	0	0	0	0	0	14	5	0	14	0	3	0	0
D38	D	38	17	255626	0	0	245	46	128	14	18	8	0	0	0	0	0	11	0	3	5	0	0	0	0	0	0	0	0	0	0	0	4	0	0	0	0	0	0	0	0	0	0	0	0	0	0	0	0
M38	M	38	35	255624	0	0	1953	1184	60	240	50	64	62	8	50	23	5	3	19	5	9	27	8	6	9	9	14	0	0	0	0	6	9	5	0	0	4	0	0	0	0	0	0	0	11	0	0	0	5
D39	D	39	35	255646	1	0	398	60	19	33	29	42	0	10	0	10	0	9	0	18	127	6	0	0	0	7	0	0	0	0	0	8	0	0	0	0	0	0	0	0	0	0	0	0	0	0	0	0	0
M39	M	39	51	255645	1	0	538	116	90	49	68	5	14	10	16	13	0	4	15	0	0	12	46	13	5	0	11	14	0	4	0	0	10	0	0	0	3	0	0	0	0	0	0	0	0	0	0	0	0
D40	D	40	15	255647	0	0	20615	1006	177	356	546	32	0	73	373	363	53	1343	109	10	21	76	5125	1111	18	0	6	49	0	88	0	45	13	4035	0	0	440	0	16	0	0	295	1438	1750	7	0	394	10	17
M40	M	40	45	255650	0	0	8986	2429	1849	356	111	346	0	26	94	27	26	2995	0	0	0	156	17	9	12	108	0	93	0	16	0	13	0	14	0	9	0	5	30	0	19	0	5	0	0	0	0	0	0
D41	D	41	15	255666	1	1	3058	1657	50	87	117	160	0	4	47	37	0	7	482	4	0	11	12	43	0	0	41	48	0	14	0	22	0	8	36	0	20	0	0	0	0	0	0	0	0	0	0	0	0
M41	M	41	47	255663	1	1	711	465	40	76	29	0	0	5	17	12	0	10	15	0	0	0	0	0	0	0	0	7	0	0	0	0	7	3	0	0	0	0	0	0	0	0	0	0	0	0	0	12	0
D42	D	42	17	255592	1	0	5697	3039	344	602	0	40	18	606	0	92	169	7	12	273	0	264	0	0	90	0	0	39	0	0	0	5	4	0	14	0	3	0	7	0	4	0	0	0	0	0	0	0	0
M42	M	42	46	255568	1	0	11975	47	60	14	862	0	0	21	1533	230	0	0	842	0	6	6	193	1411	9	0	0	138	0	137	0	343	17	33	0	0	1370	0	0	0	0	163	405	15	0	556	397	0	0
[truncated: 137 more columns]
