# Supplementary material for: Identification of shared bacterial strains in the vaginal microbiota of related and unrelated reproductive-age mothers and daughters using genome-resolved metagenomics
Source: PLoS One. 2022 Oct 26;17(10):e0275908. doi: 10.1371/journal.pone.0275908 (PMC9604009; doi:10.1371/journal.pone.0275908)
Supplement: S2 Table — Table describing the completeness and degree of contamination of the metagenome assembled genomes generated in this study. (CSV) [file pone.0275908.s002.csv]

Bin Id	MG	Family	PID	Taxonomy	Completeness	Contamination
MG_255659_Lactobacillus_crispatus	MG_255659	1	D1	Lactobacillus_crispatus	99.03	0.09
MG_255660_Lactobacillus_crispatus	MG_255660	1	M1	Lactobacillus_crispatus	99.03	0.09
MG_255657_Lactobacillus_gasseri_0	MG_255657	2	D2	Lactobacillus_gasseri	99.22	0
MG_255657_Lactobacillus_jensenii_0	MG_255657	2	D2	Lactobacillus_jensenii	98.83	0
MG_255658_Gardnerella_0	MG_255658	2	M2	Gardnerella	100	0
MG_255658_Gardnerella_1	MG_255658	2	M2	Gardnerella	100	1.06
MG_255562_Gardnerella_0	MG_255562	3	D3	Gardnerella	100	0
MG_255562_Lactobacillus_crispatus	MG_255562	3	D3	Lactobacillus_crispatus	99.03	0
MG_255563_Lactobacillus_crispatus	MG_255563	3	D3	Lactobacillus_crispatus	99.03	0
MG_255562_Lactobacillus_gasseri_0	MG_255562	3	D3	Lactobacillus_gasseri	99.22	0.9
MG_255563_Lactobacillus_jensenii_0	MG_255563	3	D3	Lactobacillus_jensenii	98.83	0
MG_255616_BVAB1_0	MG_255616	4	D4	"Ca. Lachnocurva vaginae"	90.91	0
MG_255616_Gardnerella_0	MG_255616	4	D4	Gardnerella	100	1.22
MG_255616_Gardnerella_1	MG_255616	4	D4	Gardnerella	99.09	0.45
MG_255616_Gardnerella_2	MG_255616	4	D4	Gardnerella	94.16	4.51
MG_255616_Gardnerella_3	MG_255616	4	D4	Gardnerella	97.34	0
MG_255616_Prevotella_bivia_0	MG_255616	4	D4	Prevotella_bivia	93.92	0.17
MG_255616_Prevotella_sp_0	MG_255616	4	D4	Prevotella_sp	85.46	0.53
MG_255616_Prevotella_timonensis_0	MG_255616	4	D4	Prevotella_timonensis	92.11	4.34
MG_255616_Sneathia_amnii_0	MG_255616	4	D4	Sneathia_amnii	98.88	0
MG_255616_Sneathia_sanguinegens_0	MG_255616	4	D4	Sneathia_sanguinegens	93.26	2.97
MG_255614_Lactobacillus_crispatus	MG_255614	4	M4	Lactobacillus_crispatus	99.03	0.65
MG_255614_Lactobacillus_jensenii_0	MG_255614	4	M4	Lactobacillus_jensenii	98.83	0
MG_255694_Clostridiales_Family_0	MG_255694	5	D5	Clostridiales_Family	95.8	0.7
MG_255694_Corynebacterium_amycolatum_0	MG_255694	5	D5	Corynebacterium_amycolatum	89.58	0.89
MG_255694_Lactobacillus_crispatus	MG_255694	5	D5	Lactobacillus_crispatus	99.03	0.09
MG_255694_Lactobacillus_iners	MG_255694	5	D5	Lactobacillus_iners	97.49	1.45
MG_255694_Peptoniphilus_harei_0	MG_255694	5	D5	Peptoniphilus_harei	93.73	4.34
MG_255694_Prevotella_timonensis_0	MG_255694	5	D5	Prevotella_timonensis	95.8	4.51
MG_255693_Clostridiales_Family_0	MG_255693	5	M5	Clostridiales_Family	93.24	4.52
MG_255693_Finegoldia_magna_0	MG_255693	5	M5	Finegoldia_magna	95.53	4.19
MG_255693_Lactobacillus_crispatus	MG_255693	5	M5	Lactobacillus_crispatus	99.03	0.09
MG_255693_Peptoniphilus_harei_0	MG_255693	5	M5	Peptoniphilus_harei	99.3	1.4
MG_255693_Peptoniphilus_lacrimalis_0	MG_255693	5	M5	Peptoniphilus_lacrimalis	92.31	4.78
MG_255693_Prevotella_timonensis_0	MG_255693	5	M5	Prevotella_timonensis	98.93	2.83
MG_255681_Lactobacillus_crispatus	MG_255681	6	D6	Lactobacillus_crispatus	99.03	0.09
MG_255680_Anaerococcus_tetradius_0	MG_255680	6	M6	Anaerococcus_tetradius	92.68	0
MG_255680_Atopobium_vaginae	MG_255680	6	M6	Atopobium_vaginae	100	0
MG_255680_Bifidobacterium_breve_0	MG_255680	6	M6	Bifidobacterium_breve	98.16	0.23
MG_255680_Gardnerella_0	MG_255680	6	M6	Gardnerella	98.94	2.27
MG_255680_Gardnerella_1	MG_255680	6	M6	Gardnerella	98.18	0.55
MG_255680_Lactobacillus_iners	MG_255680	6	M6	Lactobacillus_iners	97.22	2.7
MG_255680_Mycoplasma_hominis_0	MG_255680	6	M6	Mycoplasma_hominis	100	3.01
MG_255611_Lactobacillus_crispatus	MG_255611	7	D7	Lactobacillus_crispatus	99.03	0.74
MG_255611_Lactobacillus_iners	MG_255611	7	D7	Lactobacillus_iners	99.41	0.49
MG_255612_BVAB1_0	MG_255612	7	M7	"Ca. Lachnocurva vaginae"	98.18	0.91
MG_255612_Atopobium_vaginae	MG_255612	7	M7	Atopobium_vaginae	100	0.81
MG_255612_Gardnerella_0	MG_255612	7	M7	Gardnerella	100	0
MG_255612_Gardnerella_1	MG_255612	7	M7	Gardnerella	99.55	0
MG_255612_Gardnerella_2	MG_255612	7	M7	Gardnerella	96.63	0.8
MG_255612_Gardnerella_3	MG_255612	7	M7	Gardnerella	97.02	1.89
MG_255612_Lactobacillus_iners	MG_255612	7	M7	Lactobacillus_iners	99.41	3.77
MG_255612_Sneathia_sanguinegens_0	MG_255612	7	M7	Sneathia_sanguinegens	89.89	0.72
MG_255692_Lactobacillus_iners	MG_255692	8	D8	Lactobacillus_iners	99.41	0.44
MG_255691_Lactobacillus_iners	MG_255691	8	D8	Lactobacillus_iners	99.41	0.44
MG_255569_Lactobacillus_iners	MG_255569	9	D9	Lactobacillus_iners	99.41	0.44
MG_255570_Lactobacillus_iners	MG_255570	9	M9	Lactobacillus_iners	99.41	0.44
MG_255570_Lactobacillus_jensenii_0	MG_255570	9	M9	Lactobacillus_jensenii	97.73	1.31
MG_255585_Lactobacillus_crispatus	MG_255585	10	D10	Lactobacillus_crispatus	99.03	0.09
MG_255581_Lactobacillus_iners	MG_255581	10	D10	Lactobacillus_iners	99.41	0.44
MG_255585_Lactobacillus_iners	MG_255585	10	D10	Lactobacillus_iners	99.41	0.44
MG_255635_BVAB1_0	MG_255635	17	D17	"Ca. Lachnocurva vaginae"	95.83	2.24
MG_255635_Finegoldia_magna_0	MG_255635	17	D17	Finegoldia_magna	98.78	1.49
MG_255635_Gardnerella_0	MG_255635	17	D17	Gardnerella	100	0
MG_255635_Gardnerella_1	MG_255635	17	D17	Gardnerella	98.77	0.64
MG_255635_Lactobacillus_crispatus	MG_255635	17	D17	Lactobacillus_crispatus	98.68	1.96
MG_255635_Lactobacillus_jensenii_0	MG_255635	17	D17	Lactobacillus_jensenii	98.83	0
MG_255635_Megasphaera_genomosp_0	MG_255635	17	D17	Megasphaera_genomosp	100	1.22
MG_255635_Sneathia_amnii_0	MG_255635	17	D17	Sneathia_amnii	98.88	0
MG_255635_Sneathia_sanguinegens_0	MG_255635	17	D17	Sneathia_sanguinegens	97.38	1.45
MG_255634_Lactobacillus_iners	MG_255634	17	M17	Lactobacillus_iners	99.41	0.44
MG_255634_Lactobacillus_jensenii_0	MG_255634	17	M17	Lactobacillus_jensenii	97.82	0
MG_255673_Lactobacillus_iners	MG_255673	19	D19	Lactobacillus_iners	99.41	0.44
MG_255672_BVAB1_0	MG_255672	19	M19	"Ca. Lachnocurva vaginae"	98.18	1.82
MG_255672_Atopobium_vaginae	MG_255672	19	M19	Atopobium_vaginae	97.58	0
MG_255672_Gardnerella_1	MG_255672	19	M19	Gardnerella	95.23	2.97
MG_255672_Peptoniphilus_harei_0	MG_255672	19	M19	Peptoniphilus_harei	99.3	0
MG_255672_Prevotella_amnii_0	MG_255672	19	M19	Prevotella_amnii	93.24	0
MG_255672_Sneathia_amnii_0	MG_255672	19	M19	Sneathia_amnii	92.13	0
MG_255590_BVAB1_0	MG_255590	21	D21	"Ca. Lachnocurva vaginae"	97.27	3.89
MG_255590_Gardnerella_0	MG_255590	21	D21	Gardnerella	98.63	1.37
MG_255590_Lactobacillus_crispatus	MG_255590	21	D21	Lactobacillus_crispatus	95.13	1.16
MG_255590_Lactobacillus_iners	MG_255590	21	D21	Lactobacillus_iners	99.34	1.33
MG_255590_Megasphaera_genomosp_0	MG_255590	21	D21	Megasphaera_genomosp	98.9	0.93
MG_255589_BVAB1_0	MG_255589	21	M21	"Ca. Lachnocurva vaginae"	96.36	1.21
MG_255589_Lactobacillus_crispatus	MG_255589	21	M21	Lactobacillus_crispatus	98.86	0.09
MG_255589_Lactobacillus_iners	MG_255589	21	M21	Lactobacillus_iners	98.3	2.04
MG_255582_Acinetobacter_baumannii_0	MG_255582	22	D22	Acinetobacter_baumannii	100	0
MG_255582_Lactobacillus_iners	MG_255582	22	D22	Lactobacillus_iners	99.41	0.44
MG_255582_Prevotella_amnii_0	MG_255582	22	D22	Prevotella_amnii	99.66	0.08
MG_255582_Sneathia_sanguinegens_0	MG_255582	22	D22	Sneathia_sanguinegens	98.88	0.16
MG_255582_Staphylococcus_epidermidis_0	MG_255582	22	D22	Staphylococcus_epidermidis	99.63	1.38
MG_255582_Streptococcus_agalactiae_0	MG_255582	22	D22	Streptococcus_agalactiae	100	0.18
MG_255580_BVAB1_0	MG_255580	22	M22	"Ca. Lachnocurva vaginae"	98.18	0
MG_255580_Atopobium_vaginae	MG_255580	22	M22	Atopobium_vaginae	97.98	4.46
MG_255580_Gardnerella_0	MG_255580	22	M22	Gardnerella	98.43	0.53
MG_255580_Gardnerella_1	MG_255580	22	M22	Gardnerella	93.37	0.83
MG_255580_Gardnerella_2	MG_255580	22	M22	Gardnerella	97.01	1.25
MG_255580_Gardnerella_3	MG_255580	22	M22	Gardnerella	95.38	4.38
MG_255580_Lactobacillus_iners	MG_255580	22	M22	Lactobacillus_iners	99.3	0.88
MG_255580_Prevotella_amnii_0	MG_255580	22	M22	Prevotella_amnii	98.65	2.7
MG_255580_Prevotella_sp_0	MG_255580	22	M22	Prevotella_sp	84.38	3.07
MG_255567_Gardnerella_0	MG_255567	23	D23	Gardnerella	99.39	0.61
MG_255567_Lactobacillus_iners	MG_255567	23	D23	Lactobacillus_iners	99.41	0.62
MG_255567_Prevotella_amnii_0	MG_255567	23	D23	Prevotella_amnii	90.68	0.34
MG_255566_Atopobium_vaginae	MG_255566	23	D23.1	Atopobium_vaginae	97.67	1.12
MG_255566_Lactobacillus_crispatus	MG_255566	23	D23.1	Lactobacillus_crispatus	95.52	2.82
MG_255566_Lactobacillus_iners	MG_255566	23	D23.1	Lactobacillus_iners	98.27	1.09
MG_255566_Prevotella_bivia_0	MG_255566	23	D23.1	Prevotella_bivia	97.62	0.45
MG_255656_Gardnerella_0	MG_255656	23	D23.2	Gardnerella	99.77	0
MG_255656_Gardnerella_1	MG_255656	23	D23.2	Gardnerella	97.09	1.29
MG_255656_Lactobacillus_iners	MG_255656	23	D23.2	Lactobacillus_iners	99.41	0.44
MG_255656_Prevotella_amnii_0	MG_255656	23	D23.2	Prevotella_amnii	96.88	4.59
MG_255656_Prevotella_sp_0	MG_255656	23	D23.2	Prevotella_sp	81.86	0.68
MG_255656_Sneathia_amnii_0	MG_255656	23	D23.2	Sneathia_amnii	95.51	1.12
MG_255656_Sneathia_sanguinegens_0	MG_255656	23	D23.2	Sneathia_sanguinegens	98.88	3.53
MG_255677_Anaerococcus_hydrogenalis_0	MG_255677	23	D23.3	Anaerococcus_hydrogenalis	94.82	1.37
MG_255667_Gardnerella_0	MG_255677	23	D23.3	Gardnerella	100	0
MG_255667_Gardnerella_1	MG_255677	23	D23.3	Gardnerella	99.77	0
MG_255677_Peptoniphilus_lacrimalis_0	MG_255677	23	D23.3	Peptoniphilus_lacrimalis	95.92	3.03
MG_255677_Prevotella_disiens_0	MG_255677	23	D23.3	Prevotella_disiens	97.97	0.17
MG_255677_Prevotella_timonensis_0	MG_255677	23	D23.3	Prevotella_timonensis	96	2.96
MG_255677_Sneathia_sanguinegens_0	MG_255677	23	D23.3	Sneathia_sanguinegens	98.88	0.16
MG_255689_Anaerococcus_tetradius_0	MG_255689	25	D25	Anaerococcus_tetradius	95.75	1.47
MG_255689_Gardnerella_0	MG_255689	25	D25	Gardnerella	99.39	0.15
MG_255689_Gardnerella_1	MG_255689	25	D25	Gardnerella	96.73	0.11
MG_255690_Gardnerella_0	MG_255690	25	D25	Gardnerella	100	0
MG_255689_Mycoplasma_hominis_0	MG_255689	25	D25	Mycoplasma_hominis	92.48	1.54
MG_255689_Peptostreptococcus_sp_0	MG_255689	25	D25	Peptostreptococcus_sp	95.8	0.02
MG_255689_Porphyromonas_uenonis_0	MG_255689	25	D25	Porphyromonas_uenonis	93.07	0.94
MG_255689_Sneathia_amnii_0	MG_255689	25	D25	Sneathia_amnii	94.38	0
MG_255690_Sneathia_amnii_0	MG_255690	25	D25	Sneathia_amnii	98.88	0
MG_255556_Arcanobacterium_0	MG_255556	26	D26.1	Arcanobacterium	95.69	0
MG_255556_Atopobium_vaginae	MG_255556	26	D26.1	Atopobium_vaginae	100	4.94
MG_255556_Gardnerella_0	MG_255556	26	D26.1	Gardnerella	92.81	0
MG_255556_Lactobacillus_iners	MG_255556	26	D26.1	Lactobacillus_iners	99.41	0.88
MG_255556_Mageeibacillus_indolicus_0	MG_255556	26	D26.1	Mageeibacillus_indolicus	93.03	3.55
MG_255556_Megasphaera_genomosp_0	MG_255556	26	D26.1	Megasphaera_genomosp	100	0
MG_255556_Mobiluncus_mulieris_0	MG_255556	26	D26.1	Mobiluncus_mulieris	99.53	1.42
MG_255556_Peptostreptococcus_anaerobius_0	MG_255556	26	D26.1	Peptostreptococcus_anaerobius	100	0
MG_255556_Prevotella_bivia_0	MG_255556	26	D26.1	Prevotella_bivia	93.92	0.34
MG_255556_Prevotella_disiens_0	MG_255556	26	D26.1	Prevotella_disiens	99.32	0.34
MG_255556_Sneathia_amnii_0	MG_255556	26	D26.1	Sneathia_amnii	86.52	1.12
MG_255556_Sneathia_sanguinegens_0	MG_255556	26	D26.1	Sneathia_sanguinegens	98.88	0
MG_255556_Streptococcus_agalactiae_0	MG_255556	26	D26.1	Streptococcus_agalactiae	99.29	0
MG_255557_BVAB1_0	MG_255557	26	D26.2	"Ca. Lachnocurva vaginae"	98.18	0
MG_255557_Gardnerella_0	MG_255557	26	D26.2	Gardnerella	95.62	0
MG_255557_Gardnerella_1	MG_255557	26	D26.2	Gardnerella	97.9	3.33
MG_255557_Gardnerella_2	MG_255557	26	D26.2	Gardnerella	99.2	1.05
MG_255557_Lactobacillus_iners	MG_255557	26	D26.2	Lactobacillus_iners	99.1	0.13
MG_255557_Mobiluncus_mulieris_0	MG_255557	26	D26.2	Mobiluncus_mulieris	99.53	0.95
MG_255557_Mycoplasma_hominis_0	MG_255557	26	D26.2	Mycoplasma_hominis	95.49	0.38
MG_255557_Prevotella_amnii_0	MG_255557	26	D26.2	Prevotella_amnii	93.94	3.55
MG_255557_Prevotella_sp_0	MG_255557	26	D26.2	Prevotella_sp	87.15	1.01
MG_255555_Arcanobacterium_0	MG_255555	26	M26	Arcanobacterium	97.41	0
MG_255555_Atopobium_vaginae	MG_255555	26	M26	Atopobium_vaginae	100	0
MG_255555_Gardnerella_0	MG_255555	26	M26	Gardnerella	99.02	1.4
MG_255555_Gardnerella_1	MG_255555	26	M26	Gardnerella	98.64	0
MG_255555_Gardnerella_2	MG_255555	26	M26	Gardnerella	97.8	1.48
MG_255555_Megasphaera_genomosp_0	MG_255555	26	M26	Megasphaera_genomosp	95.81	0.6
MG_255555_Mycoplasma_hominis_0	MG_255555	26	M26	Mycoplasma_hominis	99.62	1.5
MG_255555_Sneathia_amnii_0	MG_255555	26	M26	Sneathia_amnii	96.63	1.12
MG_255573_BVAB1_0	MG_255573	30	D30	"Ca. Lachnocurva vaginae"	98.18	0
MG_255573_Atopobium_rimae	MG_255573	30	D30	Atopobium_rimae	99.19	0
MG_255573_Atopobium_vaginae	MG_255573	30	D30	Atopobium_vaginae	98.99	0
MG_255573_Gardnerella_0	MG_255573	30	D30	Gardnerella	100	0
MG_255573_Gardnerella_1	MG_255573	30	D30	Gardnerella	100	0.11
MG_255573_Lactobacillus_iners	MG_255573	30	D30	Lactobacillus_iners	99.41	0.44
MG_255573_Prevotella_sp_0	MG_255573	30	D30	Prevotella_sp	83.13	0.39
MG_255610_BVAB1_0	MG_255610	30	M30	"Ca. Lachnocurva vaginae"	98.18	0
MG_255610_Atopobium_vaginae	MG_255610	30	M30	Atopobium_vaginae	99.19	0.27
MG_255610_Gardnerella_3	MG_255610	30	M30	Gardnerella	95.38	0.91
MG_255610_Gardnerella_5	MG_255610	30	M30	Gardnerella	96.75	1.41
MG_255610_Lactobacillus_iners	MG_255610	30	M30	Lactobacillus_iners	99.41	0.44
MG_255610_Megasphaera_genomosp_0	MG_255610	30	M30	Megasphaera_genomosp	99.4	3.29
MG_255597_BVAB1_0	MG_255597	33	D33	"Ca. Lachnocurva vaginae"	98.18	0
MG_255597_Gardnerella_0	MG_255597	33	D33	Gardnerella	99.3	1.82
MG_255597_Gardnerella_1	MG_255597	33	D33	Gardnerella	98.11	0
MG_255597_Gardnerella_2	MG_255597	33	D33	Gardnerella	97.75	1.2
MG_255597_Gardnerella_3	MG_255597	33	D33	Gardnerella	95.33	2.31
MG_255597_Lactobacillus_iners	MG_255597	33	D33	Lactobacillus_iners	99.3	2.33
MG_255597_Mageeibacillus_indolicus_0	MG_255597	33	D33	Mageeibacillus_indolicus	93.56	4.16
MG_255597_Prevotella_sp_0	MG_255597	33	D33	Prevotella_sp	86.42	1.34
MG_255597_Sneathia_sanguinegens_0	MG_255597	33	D33	Sneathia_sanguinegens	88.01	1.85
MG_255598_Anaerococcus_tetradius_0	MG_255598	33	M33	Anaerococcus_tetradius	80.85	1.42
MG_255598_Gardnerella_0	MG_255598	33	M33	Gardnerella	100	0
MG_255598_Gardnerella_1	MG_255598	33	M33	Gardnerella	98.83	1.97
MG_255646_Actinomyces_turicensis_0	MG_255646	39	D39	Actinomyces_turicensis	99.91	2.13
MG_255646_Atopobium_vaginae	MG_255646	39	D39	Atopobium_vaginae	100	0
MG_255646_Bifidobacterium_breve_0	MG_255646	39	D39	Bifidobacterium_breve	97.08	0.36
MG_255646_Gardnerella_0	MG_255646	39	D39	Gardnerella	100	0.09
MG_255646_Prevotella_amnii_0	MG_255646	39	D39	Prevotella_amnii	91.64	4.72
MG_255646_Prevotella_bivia_0	MG_255646	39	D39	Prevotella_bivia	91.22	0
MG_255646_Prevotella_timonensis_0	MG_255646	39	D39	Prevotella_timonensis	98.21	0.86
MG_255646_Sneathia_amnii_0	MG_255646	39	D39	Sneathia_amnii	98.88	0
MG_255646_Sneathia_sanguinegens_0	MG_255646	39	D39	Sneathia_sanguinegens	98.88	0.16
MG_255645_Anaerococcus_tetradius_0	MG_255645	39	M39	Anaerococcus_tetradius	93.9	2.13
MG_255645_Atopobium_vaginae	MG_255645	39	M39	Atopobium_vaginae	97.58	0.12
MG_255645_Gardnerella_0	MG_255645	39	M39	Gardnerella	98.63	0.11
MG_255645_Lactobacillus_iners	MG_255645	39	M39	Lactobacillus_iners	99.41	0.44
MG_255666_Atopobium_vaginae	MG_255666	41	D41	Atopobium_vaginae	97.58	0
MG_255666_Clostridiales_Family_0	MG_255666	41	D41	Clostridiales_Family	93.01	1.98
MG_255666_Gardnerella_0	MG_255666	41	D41	Gardnerella	100	0
MG_255666_Gardnerella_1	MG_255666	41	D41	Gardnerella	100	0
MG_255666_Lactobacillus_crispatus	MG_255666	41	D41	Lactobacillus_crispatus	99.03	0.09
MG_255666_Mobiluncus_curtisii_0	MG_255666	41	D41	Mobiluncus_curtisii	95.84	3.67
MG_255666_Peptoniphilus_harei_0	MG_255666	41	D41	Peptoniphilus_harei	88.3	2.45
MG_255666_Prevotella_bivia_0	MG_255666	41	D41	Prevotella_bivia	95.59	1.07
MG_255666_Prevotella_disiens_0	MG_255666	41	D41	Prevotella_disiens	97.28	0.45
MG_255666_Prevotella_melaninogenica_0	MG_255666	41	D41	Prevotella_melaninogenica	81.76	0.34
MG_255666_Prevotella_timonensis_0	MG_255666	41	D41	Prevotella_timonensis	95.34	0
MG_255666_Sneathia_amnii_0	MG_255666	41	D41	Sneathia_amnii	98.88	0
MG_255666_Sneathia_sanguinegens_0	MG_255666	41	D41	Sneathia_sanguinegens	98.88	0.16
MG_255663_Gardnerella_0	MG_255663	41	M41	Gardnerella	100	0
MG_255663_Gardnerella_1	MG_255663	41	M41	Gardnerella	100	0.45
MG_255663_Lactobacillus_iners	MG_255663	41	M41	Lactobacillus_iners	99.41	0.44
MG_255663_Prevotella_timonensis_0	MG_255663	41	M41	Prevotella_timonensis	96.77	1.81
MG_255592_BVAB1_0	MG_255592	42	D42	"Ca. Lachnocurva vaginae"	98.18	0
MG_255568_Actinobaculum_massiliae_0	MG_255568	42	D42	Actinobaculum_massiliae	93.91	1.81
MG_255592_Atopobium_vaginae	MG_255592	42	D42	Atopobium_vaginae	96.77	0.81
MG_255568_Finegoldia_magna_0	MG_255568	42	D42	Finegoldia_magna	96.39	3.35
MG_255592_Gardnerella_0	MG_255592	42	D42	Gardnerella	99.7	0.23
MG_255568_Lactobacillus_crispatus	MG_255568	42	D42	Lactobacillus_crispatus	99.03	0
MG_255592_Lactobacillus_iners	MG_255592	42	D42	Lactobacillus_iners	97.47	3.18
MG_255568_Peptoniphilus_lacrimalis_0	MG_255568	42	D42	Peptoniphilus_lacrimalis	95.8	2.1
